# Supplementary material for: Global Prospects of the Cost-Efficiency of Broiler Welfare in Middle-Segment Production Systems
Source: Animals (Basel). 2019 Jul 23;9(7):473. doi: 10.3390/ani9070473 (PMC6680514; doi:10.3390/ani9070473)
Supplement: Supplementary file 1 [file animals-09-00473-s001.zip]

Archive with 1 entries (1 files):
- animals-463923-SI.xlsx
